# Supplementary material for: Exploring the Replication and Pathogenic Characteristics of Alpha, Delta, and Omicron Variants of SARS-CoV-2
Source: Int J Mol Sci. 2024 Nov 25;25(23):12641. doi: 10.3390/ijms252312641 (PMC11641553; doi:10.3390/ijms252312641)
Supplement: Supplementary file 1 [file ijms-25-12641-s001.zip]

Archive with 1 entries (1 files):
- ijms-3309322-supplementary.pdf
